# Supplementary material for: Pectin Remodeling and Involvement of AtPME3 in the Parasitic Plant–Plant Interaction, Phelipanche ramosa–Arabidospis thaliana
Source: Plants (Basel). 2024 Aug 5;13(15):2168. doi: 10.3390/plants13152168 (PMC11314565; doi:10.3390/plants13152168)
Supplement: Supplementary file 1 [file plants-13-02168-s001.zip]

Archive with 1 entries (1 files):
- plants-3121017-supplementary.pdf
